# Supplementary material for: Harmonization and Visualization of Data from a Transnational Multi-Sensor Personal Exposure Campaign
Source: Int J Environ Res Public Health. 2021 Nov 4;18(21):11614. doi: 10.3390/ijerph182111614 (PMC8583633; doi:10.3390/ijerph182111614)
Supplement: Supplementary file 1 [file ijerph-18-11614-s001.zip]

Archive with 3 entries (3 files):
- SD-A.pdf
- SD-B.pdf
- SD-C.pdf
